# Supplementary material for: The Molecular Processes in the Trabecular Meshwork After Exposure to Corticosteroids and in Corticosteroid-Induced Ocular Hypertension
Source: Invest Ophthalmol Vis Sci. 2020 Apr 18;61(4):24. doi: 10.1167/iovs.61.4.24 (PMC7401422; doi:10.1167/iovs.61.4.24)
Supplement: Supplement 5 [file iovs-61-4-24_s005.xlsx]

## Sheet: Human_effect dexa
Appendix 5. Overview of the pathways per cluster - Human dataset combined
Collagen
Reactome: Collagen degradation
Reactome: Assembly of collagen fibrils and other multimeric structures
Reactome: Elastic fibre formation
Reactome: Collagen chain trimerization
Reactome: Activation of Matrix Metalloproteinases
Reactome: Collagen biosynthesis and modifying enzymes
ECM
Reactome: Extracellular matrix organization
KEGG: ECM-receptor interaction
WP: miRNA targets in ECM and membrane receptors
WP: Matrix Metalloproteinases
Adhesion
Reactome: Integrin cell surface interactions
KEGG: Cell adhesion molecules (CAMs)
WP: Focal Adhesion
WNT- signalling
WP: ncRNAs involved in Wnt signaling in hepatocellular carcinoma
WP: LncRNA involvement in canonical Wnt signaling and colorectal cancer
Inflammation
Reactome: Interleukin-4 and Interleukin-13 signaling
WP: Prostaglandin Synthesis and Regulation
Reactome: Interleukin-10 signaling
KEGG: Cytokine-cytokine receptor interaction
Reactome: Interleukin-7 signaling
Reactome: Interferon alpha/beta signaling
WP: IL-7 Signaling Pathway
WP: TGF-B Signaling in Thyroid Cells for Epithelial-Mesenchymal Transition
KEGG: Arachidonic acid metabolism
Reactome: Interleukin-2 family signaling
KEGG: TNF signaling pathway
KEGG: Complement and coagulation cascades
WP: Complement and Coagulation Cascades
WP: Complement Activation
Reactome: Complement cascade
WP: Human Complement System
Adipogenesis
WP: Adipogenesis
Reactome: Regulation of lipid metabolism by Peroxisome proliferator-activated receptor alpha (PPARalpha)
WP: Genes targeted by miRNAs in adipocytes
WP: Fatty Acid Omega Oxidation
WP: Statin Pathway
WP: SREBF and miR33 in cholesterol and lipid homeostasis
WP: Transcription factor regulation in adipogenesis
Glucose metabolism
Reactome: Regulation of Insulin-like Growth Factor (IGF) transport and uptake by Insulin-like Growth Factor Binding Proteins (IGFBPs)
KEGG: Glycolysis / Gluconeogenesis
Reactome: Signaling by Type 1 Insulin-like Growth Factor 1 Receptor (IGF1R)
NFKB
WP: Photodynamic therapy-induced NF-kB survival signaling
WP: RANKL/RANK (Receptor activator of NFKB (ligand)) Signaling Pathway
Reactome: TAK1 activates NFkB by phosphorylation and activation of IKKs complex
GPCR
WP: GPCRs, Class A Rhodopsin-like
WP: GPCRs, Other
WP: Monoamine GPCRs
WP: Small Ligand GPCRs
WP: GPCRs, Class B Secretin-like
WP: Nucleotide GPCRs
WP: Wikipathways

## Sheet: Bovine_effect dexa
Appendix 5. Overview of the pathways per cluster - Bovine dataset - Effect of dexamethasone
Collagen
Reactome: Collagen chain trimerization
Reactome: Collagen biosynthesis and modifying enzymes
Reactome: Assembly of collagen fibrils and other multimeric structures
Reactome: Elastic fibre formation
Reactome: Collagen degradation
ECM
WP: miRNA targets in ECM and membrane receptors
Reactome: Extracellular matrix organization
WP: Matrix Metalloproteinases
KEGG: ECM-receptor interaction
Reactome: Activation of Matrix Metalloproteinases
WP: miR-509-3p alteration of YAP1/ECM axis
Adhesion
KEGG: Focal adhesion
WP: Focal Adhesion
WP: Focal Adhesion-PI3K-Akt-mTOR-signaling pathway
Reactome: Cell surface interactions at the vascular wall
WNT signaling
WP: LncRNA involvement in canonical Wnt signaling and colorectal cancer
WP: ncRNAs involved in Wnt signaling in hepatocellular carcinoma
WP: Wnt Signaling Pathway
KEGG: Wnt signaling pathway
WP: Wnt Signaling in Kidney Disease
Inflammation
Reactome: Interleukin-4 and Interleukin-13 signaling
Reactome: Interferon alpha/beta signaling
KEGG: TNF signaling pathway
Reactome: Interleukin-10 signaling
WP: Prostaglandin Synthesis and Regulation
KEGG: TGF-beta signaling pathway
KEGG: Cytokine-cytokine receptor interaction
KEGG: IL-17 signaling pathway
KEGG: Inflammatory mediator regulation of TRP channels
KEGG: Arachidonic acid metabolism
Reactome: Arachidonic acid metabolism
WP: TGF-beta Receptor Signaling
WP: Cytokines and Inflammatory Response
WP: TGF-B Signaling in Thyroid Cells for Epithelial-Mesenchymal Transition
KEGG: Complement and coagulation cascades
WP: Complement and Coagulation Cascades
WP: Complement Activation
Adipogenesis
WP: Adipogenesis
WP: Transcription factor regulation in adipogenesis
KEGG: Cholesterol metabolism
Glucose metabolism
WP: Glycolysis and Gluconeogenesis
Reactome: Regulation of Insulin-like Growth Factor (IGF) transport and uptake by Insulin-like Growth Factor Binding Proteins (IGFBPs)
KEGG: Glycolysis / Gluconeogenesis
Reactome: Glucose metabolism
NFKB
WP: Photodynamic therapy-induced NF-kB survival signaling
KEGG: NF-kappa B signaling pathway
Apoptosis
WP: Apoptosis Modulation and Signaling
KEGG: p53 signaling pathway
WP: Apoptosis
WP: TP53 Network
WP: Regulation of Apoptosis by Parathyroid Hormone-related Protein
KEGG: Apoptosis
KEGG: Apoptosis
WP: Apoptosis-related network due to altered Notch3 in ovarian cancer
WP: Wikipathways

## Sheet: Bovine_responder non-responder
Appendix 5. Overview of the pathways per cluster - Bovine dataset - Responder vs. Non-responder
Collagen
Reactome: Assembly of collagen fibrils and other multimeric structures
Reactome: Collagen chain trimerization
Reactome: Collagen degradation
Reactome: Collagen biosynthesis and modifying enzymes
Reactome: Elastic fibre formation
ECM
WP: Matrix Metalloproteinases
Reactome: Extracellular matrix organization
Reactome: Degradation of the extracellular matrix
Adhesion
KEGG: Gap junction
Reactome: Integrin cell surface interactions
WNT-signaling
WP: LncRNA involvement in canonical Wnt signaling and colorectal cancer
WP: ncRNAs involved in Wnt signaling in hepatocellular carcinoma
WP: Wnt Signaling Pathway
KEGG: Wnt signaling pathway
Inflammation
Reactome: Interferon alpha/beta signaling
Reactome: Interleukin-10 signaling
Reactome: Interleukin-4 and Interleukin-13 signaling
WP: TGF-beta Receptor Signaling
WP: Prostaglandin Synthesis and Regulation
KEGG: TGF-beta signaling pathway
KEGG: Arachidonic acid metabolism
Adipogenesis
WP: Cholesterol Biosynthesis
Reactome: Cholesterol biosynthesis
WP: SREBF and miR33 in cholesterol and lipid homeostasis
KEGG: Biosynthesis of unsaturated fatty acids
WP: Fatty Acid Biosynthesis
Reactome: Regulation of lipid metabolism by Peroxisome proliferator-activated receptor alpha (PPARalpha)
WP: Statin Pathway
KEGG: Fatty acid metabolism
Reactome: Fatty acyl-CoA biosynthesis
Glucose metabolism
Reactome: Regulation of Insulin-like Growth Factor (IGF) transport and uptake by Insulin-like Growth Factor Binding Proteins (IGFBPs)
Reactome: Signaling by Type 1 Insulin-like Growth Factor 1 Receptor (IGF1R)
Apoptosis
WP: Apoptosis-related network due to altered Notch3 in ovarian cancer
KEGG: p53 signaling pathway
WP: Apoptosis
Cell/cell cycle
Reactome: Mitotic G1-G1/S phases
WP: G1 to S cell cycle control
Reactome: Mitotic Prometaphase
KEGG: Cell cycle
WP: Cell Cycle
Reactome: Cell Cycle Checkpoints
WP: DNA Replication
Senescence
WP: Senescence and Autophagy in Cancer
Reactome: Senescence-Associated Secretory Phenotype (SASP)
Oxidative stress
WP: Oxidative Stress
WP: Simplified Interaction Map Between LOXL4 and Oxidative Stress Pathway
WP: WikiPathways
